# Supplementary material for: Fast capillary waves on an underwater superhydrophobic surface
Source: Nat Commun. 2025 Feb 12;16:1568. doi: 10.1038/s41467-025-55907-w (PMC11821838; doi:10.1038/s41467-025-55907-w)
Supplement: Supplementary file 4 — Supplementary Data 1 [file 41467_2025_55907_MOESM4_ESM.txt]

% CODE FOR ANALYSING WAVEFRONTS OF PLASTRONIC WAVES INDUCED BY AN 
% AMPLITUDE-MODULATED FOCUSED US PULSE. 
% THE CODE TAKES AS AN INPUT A .MAT FILE CONTAINING HIGH-SPEED VIDEO.
% by Maxime Fauconnier (last version, 11.12.2024)
% maxime.fauconnier@aalto.fi, Aalto University
% associated to data set published on https://doi.org/10.5281/zenodo.14393997

clear all
close all
clc

% DIRECTORIES
ImgDir = '/Users/fauconm1/Exemplary_data_analysis/'; % Data folder
filename = 'Exemplary-plastronic-wave.mat';

% Y/N to play the video
Play_curated_video = 'N';

% LOAD VIDEO FILE
load([ImgDir, filename]);

% IMPORT USEFUL VIDEO PARAMETERS
fps = FILM(1).fps; % frames per second (Hz)
timeStep = 1/fps; % time step (s)
pxSize = FILM(1).pxSize; % pixel size (m)
ResolutionX = FILM(1).ResolutionX;
ResolutionY = FILM(1).ResolutionY;

% FROM METADATA
InputVoltage = 0.5; % input voltage (V)

% SPACE GRID
X = 1:ResolutionX;
Y = 1:ResolutionY;
[X,Y] = meshgrid(X,Y);

% SUPERHYDROPHOBIC SURFACE PARAMETERS (to change according to file metadata).
PillarRadius  = 10e-6;   % micropillars radius (m)
PillarSpacing = 25e-6;   % micropillars spacing (m)
PillarHeight  = 25.2e-6; % micropillars height (m)
Pitch = PillarSpacing + 2*PillarRadius; % center-to-center pillar distance (m)
SolidFraction = 100*(pi*PillarRadius^2./Pitch^2); % solid-liquid area / gas-liquid area (squared m)

% VARIABLES INITIALIZATION
centers = []; % acoustic focus position (empty variable)
count = 0;

disp(['Process of file ''', filename, '.mat'''])
for ii = 1:length(FILM)
    %% FILE READ/LOAD
    IMG = FILM(ii).img; % load image number ii
    if ii == 1 
        BG = IMG; % first image = background image
    end
    NWIMG = IMG-BG; % image normalisation
    
    %% ACOUSTIC FOCUS DETECTION (gaussian filter + binarization + circle detection)
    % GAUSSIAN FILTER 
    BLURIMG = imgaussfilt(NWIMG,3);
    % BINARIZATION
    THRESHOLD = 30; % threshold (might need adjustment).
    BWIMG = zeros(size(NWIMG));
    BWIMG(BLURIMG>=THRESHOLD) = 1;

    if Play_curated_video == 'Y'
        if ii == 1
            figure('position', [2500, 2000, 800, 400]);
        end
        hold off, imagesc(BLURIMG)
        clim([-30 30])
        axis equal
        ylim([0 ResolutionY])
        colormap bone
        if ~isempty(centers)
            hold on, scatter(centers(1), centers(2), 50, 'r', 'filled')
        end
        pause(0.05)
    end

    % CIRCLE DETECTION
    if isempty(centers)
        Sen = 0.95;
        [centers,~] = imfindcircles(BWIMG,[30 500],'Sensitivity',Sen,...
            'ObjectPolarity','bright');
    end
    
    %% IMAGE REARRANGEMENT (into polar coordinates)
    if ~isempty(centers)
        if count == 0
            disp(['Acoustic focus detected at position ',num2str(centers)])
            % SET CARTESIAN REFERENTIAL TO ACOUSTIC FOCUS.
            x1 = X - round(centers(1));
            y1 = round(centers(2)) - Y;
            % CARTESIAN TO POLAR COORDINATES + ROUND SORTING
            [theta,rho] = cart2pol(x1,y1);
            rho = round(rho(:));
            [rho,idx] = sort(rho);
            [RHO, IDX, ~] = unique(rho);
            LINE = nan(size(RHO));
            MAP = nan(length(FILM),length(LINE));
        end
        count = count + 1;
        
        NWIMG = NWIMG(idx);

        % AZIMUTHAL AVERAGING
        for mm = 1:length(RHO)-1
            LINE(mm) = mean(NWIMG(IDX(mm):IDX(mm+1)-1));
        end
        LINE = smoothdata(LINE, 'gaussian', 7);

        % RECONSTRUCTION OF TIME vs POLAR COORDINATE CARTOGRAPHY
        MAP(ii,:) = LINE';
    end
end

%% IMAGE ANALYSIS

% GAUSSIAN FILTER
blurimage = imgaussfilt(MAP,1.5); % smooth the image

% KERNEL FILTER
w = [-1 -1 -1; 2 2 2; -1 -1 -1]; % horizontal kernel
blurimage = imfilter(blurimage, w);

% EDGE (=WAVEFRONT) DETECTION
edges = [0.001 0.02];
edgeimage = edge(blurimage,'canny',edges);

% DISCARDING TOO SHORT BITS OF DETECTED WAVEFRONTS
minPixel = 200;
BWImg = bwareaopen(edgeimage,minPixel); % remove all areas of less than minPixel

% LIMITATION OF ANALYSIS TO WINDOW RHO (radial distance) = 1.2 - 2.2 mm
xxLIM = [160, size(BWImg,2)-20];
DIST = (xxLIM(1):xxLIM(2))*pxSize;

% no limitation on time window
yyLIM = [1, size(BWImg,1)]; 
TIMING = (yyLIM(1)-1:yyLIM(2)-1)*timeStep;

WINDOW_x = xxLIM(1):xxLIM(2);
WINDOW_y = yyLIM(1):yyLIM(2);

% CROPPING OF SPACE-TIME CARTOGRAPHIES
cropMAP = MAP(WINDOW_y, WINDOW_x);
cropBWImg = BWImg(WINDOW_y, WINDOW_x);

% LABEL EACH DETECTED WAVEFRONT
[LabelsImage, ~] = bwlabel(cropBWImg, 8);
Z = zeros(size(LabelsImage));

% DISCARD EARLY AND LATE WAVEFRONTS NOT WELL-DEFINED, due to un-steady 
% interface perturbations at the start and at the end of the ultrasound actuation.
SIZELIMIT = 80; 
NbW = 4; % Can be varied between 2 and 6
for zz = 1:max(max(LabelsImage))
    idxfind = find(LabelsImage == zz);

    if length(idxfind) < SIZELIMIT
        LabelsImage(idxfind) = Z(idxfind);
    end

    if zz > max(max(LabelsImage)) - NbW
        LabelsImage(idxfind) = Z(idxfind);
    end

    if zz < NbW
        LabelsImage(idxfind) = Z(idxfind);
    end
end

stats = regionprops(LabelsImage, 'Area', 'Orientation');

%% WAVE PERIOD ANALYSIS
T = []; % plastronic waves period
Y1 = 3:8; % depending on the number of detectacle wavefronts, can be adjusted.
Y2 = Y1+2;
for yy = 1:length(Y1)
    [Y1_vector, ~] = find(LabelsImage == Y1(yy));
    [Y2_vector, ~] = find(LabelsImage == Y2(yy));
    if abs(length(Y2_vector)-length(Y1_vector)) < 5
        T = [T abs(mean(Y1_vector)-mean(Y2_vector))*1/fps];
    end
end
Period = mean(T);

%% PLOT
fig = figure('position', [2500, 2000, 1500, 600]);

% CARTOGRAPHY PLOT
subplot(131)
imagesc(DIST*1e3,TIMING*1e3,cropMAP)
ylabel('time (ms)')
xlabel('radial distance (mm)')
title('cartography')
set(gca, 'fontsize', 20)
set(gca, 'fontname', 'Times')
colormap bone

% WAVEFRONTS PLOT
subplot(132)
imagesc(DIST*1e3,TIMING*1e3,LabelsImage)
ylabel('time (ms)')
xlabel('radial distance (mm)')
title('detected wavefronts')
set(gca, 'fontsize', 20)
set(gca, 'fontname', 'Times')

%% SPECTROGRAM CALCULATION
Nt = length(TIMING);
freq = (-Nt/2:Nt/2-1)/Nt*fps;
Nd = length(DIST);
DistAttenuation = (0:Nd-1)*pxSize*1e3;

Spectrum = nan(Nt,Nd);
Nnan = length(find(isnan(cropMAP(:,1)))); % number of frames before detected interface perturbation.

windowing = hamming(Nt, 'periodic');
for mm = 1:length(DIST)
    Spectrum(Nnan+1:end,mm) = abs(fft(windowing(Nnan+1:end) .* cropMAP(Nnan+1:end,mm)));
end

% SPECTROGRAM-BASED DETECTION OF THE MAIN FREQUENCY
[~,I] = max(Spectrum(1:end/2,1:30));
[MainFreq,~,ic] = unique(I);

MainFreqOverTime = Spectrum(MainFreq(mode(ic)),:);

% PolyFit of the attenuating curve
MainFreqOverTime = MainFreqOverTime/max(MainFreqOverTime);
p = polyfit(DistAttenuation,MainFreqOverTime,2);
AttenuationCurve = DistAttenuation.^2*p(1)+DistAttenuation*p(2)+p(3);

Attenuation = AttenuationCurve(end)/AttenuationCurve(1); % amplitude attenuation
dAttenuation = DistAttenuation(end); % attenuation distance
AttenuationdB = log(Attenuation/dAttenuation); % attenuation (dB / mm)

% ATTENUATION PLOT
subplot(133)
scatter(DistAttenuation, MainFreqOverTime/max(AttenuationCurve), 3, 'filled', 'MarkerEdgeColor', 'k'), hold on
plot(DistAttenuation, AttenuationCurve/max(AttenuationCurve), 'Color', 'k', 'linewidth', 1.5)

xlabel('Rel. radial distance (mm)')
ylabel('Normalised amplitude')
title('Amplitude attenuation')
xlim([0 DistAttenuation(end)])
ylim([0 1.1])
set(gca, 'fontsize', 20)
set(gca, 'fontname', 'Times')            

%% WAFEFRONT ANGLE-BASED CACULATION OF WAVE SPEED
angle = median([stats.Orientation]);
angle_rad = abs(angle) / 180 * pi;
WaveSpeed = pxSize/(tan(angle_rad)/fps);

%% DISPLAY OF RESULT ANALYSIS
disp(['  '])
disp(['Wave parameters resulting from analysis:'])
disp(['Wave speed: ', num2str(WaveSpeed), ' m/s.'])
disp(['Wave frequency: ', num2str(1/Period), ' Hz.'])
disp(['Wavelength: ', num2str(WaveSpeed*Period*1e6), ' µm.'])
disp(['Wave attenuation: ', num2str(AttenuationdB), ' dB/mm.'])
disp(['-------'])

%% STORING OF DATA INTO STRUCTURE
DATA = struct();
DATA.wavespeed = WaveSpeed; % wave speed (m/s)
DATA.period = Period; % wave period (s)
DATA.pillar_height = PillarHeight; % pillar height (m)
DATA.pillar_spacing = PillarSpacing; % pillar spacing (m)
DATA.solid_fraction = SolidFraction; % solid fraction (%)
DATA.input_voltage = InputVoltage; % input voltage (V)
DATA.input_voltage = Attenuation*100; % amplitude attenuation (%)
DATA.input_voltage = dAttenuation; % attenuation distance (mm)
