# Supplementary material for: Fast capillary waves on an underwater superhydrophobic surface
Source: Nat Commun. 2025 Feb 12;16:1568. doi: 10.1038/s41467-025-55907-w (PMC11821838; doi:10.1038/s41467-025-55907-w)
Supplement: Supplementary file 7 — Source Data [file 41467_2025_55907_MOESM7_ESM.xlsx]

## Sheet: Fig. 2a
Wave number (rad/m)	Angular frequency (rad/s)	Pillar spacing (m)	Pillar height (m)
7929.20167808068	21225.7951134340	6.50000000000000e-05	5.33000000000000e-05
10856.1510588786	30049.4093841834	6.50000000000000e-05	5.33000000000000e-05
12262.2298417059	32094.0482386128	6.50000000000000e-05	5.33000000000000e-05
9507.03695158438	26769.5858840080	6.50000000000000e-05	5.33000000000000e-05
9494.94096262914	26576.0877633550	6.50000000000000e-05	5.33000000000000e-05
9305.98585826448	26478.1743428769	6.50000000000000e-05	5.33000000000000e-05
9336.28665936153	26673.0400939802	6.50000000000000e-05	5.33000000000000e-05
9826.92109059020	26282.6997339342	6.50000000000000e-05	5.33000000000000e-05
12349.7496019370	37731.1982673411	5.50000000000000e-05	5.33000000000000e-05
11844.7287699130	38934.2621377296	5.50000000000000e-05	5.33000000000000e-05
12909.7158125632	39891.7242157960	5.50000000000000e-05	5.33000000000000e-05
12451.8410469931	38400.2539967445	5.50000000000000e-05	5.33000000000000e-05
8886.95219465410	30827.5740349740	5.50000000000000e-05	5.33000000000000e-05
8904.54100739708	30874.8987235093	5.50000000000000e-05	5.33000000000000e-05
8756.64597757430	30781.5442764489	5.50000000000000e-05	5.33000000000000e-05
8985.69727025414	31017.5313124613	5.50000000000000e-05	5.33000000000000e-05
9559.24513651522	41436.6526884959	4.50000000000000e-05	5.33000000000000e-05
9805.86355762514	41590.8544608773	4.50000000000000e-05	5.33000000000000e-05
9944.06170804765	42420.8262345787	4.50000000000000e-05	5.33000000000000e-05
6714.33844068822	32198.3911852397	4.50000000000000e-05	5.33000000000000e-05
6584.25326862525	32236.5869449385	4.50000000000000e-05	5.33000000000000e-05
6538.95307342891	32308.0374186648	4.50000000000000e-05	5.33000000000000e-05
6383.07347992960	32137.4739055438	4.50000000000000e-05	5.33000000000000e-05
4620.90036522564	28197.5921956344	4.50000000000000e-05	5.33000000000000e-05
4564.61684770103	28055.6436263429	4.50000000000000e-05	5.33000000000000e-05
4682.04410154810	28112.9985188250	4.50000000000000e-05	5.33000000000000e-05
10129.6032119067	43134.6970004923	4.50000000000000e-05	5.33000000000000e-05
4623.59984840002	28388.8164474824	4.50000000000000e-05	5.33000000000000e-05
9976.37176397895	44410.9678390579	4.50000000000000e-05	5.33000000000000e-05
8533.28848241329	38299.4223699158	4.50000000000000e-05	5.33000000000000e-05
8615.62367115569	38097.4867419611	4.50000000000000e-05	5.33000000000000e-05
8862.58621412523	38206.6439343270	4.50000000000000e-05	5.33000000000000e-05
8937.55252523335	38101.7813422963	4.50000000000000e-05	5.33000000000000e-05
10362.1784854009	42571.1776374354	4.50000000000000e-05	5.33000000000000e-05
6198.42130457901	42965.2026924567	3.50000000000000e-05	5.33000000000000e-05
6127.31637389194	43275.2714468108	3.50000000000000e-05	5.33000000000000e-05
6120.44459049828	42182.1725879952	3.50000000000000e-05	5.33000000000000e-05
8779.90564256035	51564.7760513288	3.50000000000000e-05	5.33000000000000e-05
9287.53283080320	53904.1219620544	3.50000000000000e-05	5.33000000000000e-05
9306.84193608617	53808.9521457867	3.50000000000000e-05	5.33000000000000e-05
8769.23382681529	51442.2087792669	3.50000000000000e-05	5.33000000000000e-05
7399.71451274639	47175.3941860780	3.50000000000000e-05	5.33000000000000e-05
7263.10156565388	46109.9338827681	3.50000000000000e-05	5.33000000000000e-05
7298.20720654241	47415.9362960531	3.50000000000000e-05	5.33000000000000e-05
7290.17300534374	47328.9002386067	3.50000000000000e-05	5.33000000000000e-05
10337.6776252605	59106.3298813495	3.50000000000000e-05	5.33000000000000e-05
10613.8787507408	59883.3934440797	3.50000000000000e-05	5.33000000000000e-05
10825.5136938488	59925.4471295723	3.50000000000000e-05	5.33000000000000e-05
6042.94750563232	42558.0539405123	3.50000000000000e-05	5.33000000000000e-05
5599.36005440688	59992.3451014620	2.50000000000000e-05	5.33000000000000e-05
9159.28022411602	82197.2588031192	2.50000000000000e-05	5.33000000000000e-05
7707.47729303346	72023.2925929749	2.50000000000000e-05	5.33000000000000e-05
7894.40973109946	72128.5613480030	2.50000000000000e-05	5.33000000000000e-05
8889.25900774966	78472.0212661330	2.50000000000000e-05	5.33000000000000e-05
7930.93028922364	74421.3689955986	2.50000000000000e-05	5.33000000000000e-05
8120.35027580091	75438.8727436245	2.50000000000000e-05	5.33000000000000e-05
8056.45371539064	74328.8681884563	2.50000000000000e-05	5.33000000000000e-05
5519.29796352411	60484.9088428876	2.50000000000000e-05	5.33000000000000e-05
8082.53316380992	75388.6529523850	2.50000000000000e-05	5.33000000000000e-05
9223.44603865332	81246.8656321707	2.50000000000000e-05	5.33000000000000e-05
9034.87319266419	81007.8526765607	2.50000000000000e-05	5.33000000000000e-05
8960.76464925942	78991.3953769394	2.50000000000000e-05	5.33000000000000e-05
9371.26330220402	81189.8278952590	2.50000000000000e-05	5.33000000000000e-05
5668.05608997095	60067.2688318518	2.50000000000000e-05	5.33000000000000e-05
5370.66399809820	60972.5052086581	2.50000000000000e-05	5.33000000000000e-05
7036.58915270905	68979.7663226414	2.50000000000000e-05	5.33000000000000e-05
7140.33277665472	68914.3778013238	2.50000000000000e-05	5.33000000000000e-05
7103.26451816160	68525.5927424007	2.50000000000000e-05	5.33000000000000e-05
7119.44960070053	68669.8915273027	2.50000000000000e-05	5.33000000000000e-05
6300.71882842865	83999.3343155090	2.00000000000000e-05	5.33000000000000e-05
9883.16342855256	109756.227433575	2.00000000000000e-05	5.33000000000000e-05
9959.30722766134	109946.619785164	2.00000000000000e-05	5.33000000000000e-05
9942.96198534420	110057.002868630	2.00000000000000e-05	5.33000000000000e-05
9244.53664382026	104147.623093028	2.00000000000000e-05	5.33000000000000e-05
9036.59435636191	103737.731692993	2.00000000000000e-05	5.33000000000000e-05
9160.12974019742	103822.180212470	2.00000000000000e-05	5.33000000000000e-05
9524.38763253802	104181.961312114	2.00000000000000e-05	5.33000000000000e-05
6495.65647350715	85909.6366844990	2.00000000000000e-05	5.33000000000000e-05
6625.05526795555	85868.5934352976	2.00000000000000e-05	5.33000000000000e-05
6630.81075422369	86114.4852859870	2.00000000000000e-05	5.33000000000000e-05
5269.87355950265	75074.2524005824	2.00000000000000e-05	5.33000000000000e-05
5272.21242211994	75096.5038985906	2.00000000000000e-05	5.33000000000000e-05
5207.95500698327	75070.9175909731	2.00000000000000e-05	5.33000000000000e-05
5155.11274511955	73906.5379169918	2.00000000000000e-05	5.33000000000000e-05
9875.80800104697	110583.270413974	2.00000000000000e-05	5.33000000000000e-05
5842.25325077139	109630.727746246	1.50000000000000e-05	5.33000000000000e-05
4529.02434346727	91062.8190307771	1.50000000000000e-05	5.33000000000000e-05
4309.53502835733	90999.6698457376	1.50000000000000e-05	5.33000000000000e-05
4464.17481770825	89858.0419108020	1.50000000000000e-05	5.33000000000000e-05
3850.55801419431	84231.8810986480	1.50000000000000e-05	5.33000000000000e-05
4189.43236705015	92007.6204528354	1.50000000000000e-05	5.33000000000000e-05
3933.42755563806	84392.8251702985	1.50000000000000e-05	5.33000000000000e-05
3665.63286088405	82595.3206677928	1.50000000000000e-05	5.33000000000000e-05
6045.59422091463	111843.986580975	1.50000000000000e-05	5.33000000000000e-05
5959.18371162089	109318.809507225	1.50000000000000e-05	5.33000000000000e-05
5807.23001219949	108386.614901237	1.50000000000000e-05	5.33000000000000e-05
6712.84846574290	118970.698213869	1.50000000000000e-05	5.33000000000000e-05
6752.80669292613	119404.251384730	1.50000000000000e-05	5.33000000000000e-05
6783.56947584110	119357.817266891	1.50000000000000e-05	5.33000000000000e-05
6724.70062764095	119493.693786791	1.50000000000000e-05	5.33000000000000e-05
4367.55971204135	90558.8494623584	1.50000000000000e-05	5.33000000000000e-05
11554.8263449816	34474.0921128361	5.50000000000000e-05	5.33000000000000e-05
8063.34612783251	96964.4639557727	2.00000000000000e-05	5.33000000000000e-05
7986.27403304131	96630.3921719798	2.00000000000000e-05	5.33000000000000e-05
8176.18759186052	96452.9652140852	2.00000000000000e-05	5.33000000000000e-05
7467.79802589252	92605.2330532674	2.00000000000000e-05	5.33000000000000e-05
7390.30428888515	91874.6673512405	2.00000000000000e-05	5.33000000000000e-05
7445.38249464843	91966.5744375988	2.00000000000000e-05	5.33000000000000e-05
7636.68572017836	91959.9504443108	2.00000000000000e-05	5.33000000000000e-05
5198.82331900990	101628.263972000	1.50000000000000e-05	5.33000000000000e-05
5114.85018161432	102999.457400925	1.50000000000000e-05	5.33000000000000e-05
5315.83612726232	102487.306960500	1.50000000000000e-05	5.33000000000000e-05
11207.1384276728	33664.3692197653	5.50000000000000e-05	5.33000000000000e-05
5426.66925994906	104040.795490389	1.50000000000000e-05	5.33000000000000e-05
5393.29787818949	104246.327875917	1.50000000000000e-05	5.33000000000000e-05
5503.13702312514	104868.373127267	1.50000000000000e-05	5.33000000000000e-05
5667.67058391306	107790.358106955	1.50000000000000e-05	5.33000000000000e-05
5531.25252948169	109780.316286703	1.50000000000000e-05	5.33000000000000e-05
11361.7401570599	34096.0982401457	5.50000000000000e-05	5.33000000000000e-05
11846.0427799585	35648.8898499098	5.50000000000000e-05	5.33000000000000e-05
7503.33601550010	27242.5278124032	5.50000000000000e-05	5.33000000000000e-05
7573.49762395602	27442.3251439613	5.50000000000000e-05	5.33000000000000e-05
7519.09701570119	27278.6968158217	5.50000000000000e-05	5.33000000000000e-05
7572.98008809928	27389.9102324454	5.50000000000000e-05	5.33000000000000e-05
7929.79710978231	97065.1365256052	2.00000000000000e-05	5.33000000000000e-05

## Sheet: Fig. 2b
Pillar spacing (µm)	Phase speed (m/s)	Wavelength (mm)	Pillar height (µm)
6.50000000000000e-05	2.67691452118189	0.792410833053811	5.33000000000000e-05
6.50000000000000e-05	2.76796161192025	0.578767306488511	5.33000000000000e-05
6.50000000000000e-05	2.61730930286885	0.512401527967567	5.33000000000000e-05
6.50000000000000e-05	2.81576541885079	0.660898378661763	5.33000000000000e-05
6.50000000000000e-05	2.79897346049386	0.661740323811321	5.33000000000000e-05
6.50000000000000e-05	2.84528418011318	0.675176752133102	5.33000000000000e-05
6.50000000000000e-05	2.85692171493417	0.672985474463706	5.33000000000000e-05
6.50000000000000e-05	2.67456098320575	0.639384935450034	5.33000000000000e-05
5.50000000000000e-05	3.05521969946849	0.508770259292876	5.33000000000000e-05
5.50000000000000e-05	3.28705392027441	0.530462573625124	5.33000000000000e-05
5.50000000000000e-05	3.09005440514616	0.486702062106204	5.33000000000000e-05
5.50000000000000e-05	3.08390171797266	0.504598900955040	5.33000000000000e-05
5.50000000000000e-05	3.46885786710073	0.707012389574820	5.33000000000000e-05
5.50000000000000e-05	3.46732062863895	0.705615853973842	5.33000000000000e-05
5.50000000000000e-05	3.51522082259351	0.717533325347487	5.33000000000000e-05
5.50000000000000e-05	3.45187806572790	0.699242932207294	5.33000000000000e-05
4.50000000000000e-05	4.33472016845898	0.657288856750680	5.33000000000000e-05
4.50000000000000e-05	4.24142700094331	0.640757978148056	5.33000000000000e-05
4.50000000000000e-05	4.26594559446950	0.631853008524138	5.33000000000000e-05
4.50000000000000e-05	4.79546741196729	0.935786207782454	5.33000000000000e-05
4.50000000000000e-05	4.89601259698647	0.954274547292966	5.33000000000000e-05
4.50000000000000e-05	4.94085781865431	0.960885517394423	5.33000000000000e-05
4.50000000000000e-05	5.03479616936796	0.984351085246928	5.33000000000000e-05
4.50000000000000e-05	6.10218571424609	1.35973182942082	5.33000000000000e-05
4.50000000000000e-05	6.14633047250683	1.37649785662604	5.33000000000000e-05
4.50000000000000e-05	6.00442838834634	1.34197482358231	5.33000000000000e-05
4.50000000000000e-05	4.25828101043386	0.620279509052643	5.33000000000000e-05
4.50000000000000e-05	6.13998126531350	1.35893795163824	5.33000000000000e-05
4.50000000000000e-05	4.45161516528581	0.629806652741820	5.33000000000000e-05
4.50000000000000e-05	4.48823714900172	0.736314648230743	5.33000000000000e-05
4.50000000000000e-05	4.42190701405726	0.729278058907692	5.33000000000000e-05
4.50000000000000e-05	4.31100392269618	0.708956184501248	5.33000000000000e-05
4.50000000000000e-05	4.26311131987463	0.703009609111701	5.33000000000000e-05
4.50000000000000e-05	4.10832313855753	0.606357564293249	5.33000000000000e-05
3.50000000000000e-05	6.93163639275643	1.01367509538888	5.33000000000000e-05
3.50000000000000e-05	7.06267945151383	1.02543836873705	5.33000000000000e-05
3.50000000000000e-05	6.89201118714172	1.02658968875136	5.33000000000000e-05
3.50000000000000e-05	5.87304444382295	0.715632441050622	5.33000000000000e-05
3.50000000000000e-05	5.80392262876046	0.676518233813469	5.33000000000000e-05
3.50000000000000e-05	5.78165531501603	0.675114646872564	5.33000000000000e-05
3.50000000000000e-05	5.86621474523380	0.716503337836236	5.33000000000000e-05
3.50000000000000e-05	6.37529922334381	0.849111853755503	5.33000000000000e-05
3.50000000000000e-05	6.34851839341131	0.865082947055543	5.33000000000000e-05
3.50000000000000e-05	6.49692930800149	0.860921748227028	5.33000000000000e-05
3.50000000000000e-05	6.49215048859806	0.861870534838334	5.33000000000000e-05
3.50000000000000e-05	5.71756365635941	0.607794664811985	5.33000000000000e-05
3.50000000000000e-05	5.64198959215549	0.591978244215488	5.33000000000000e-05
3.50000000000000e-05	5.53557538462334	0.580405280051494	5.33000000000000e-05
3.50000000000000e-05	7.04259864922641	1.03975507007522	5.33000000000000e-05
2.50000000000000e-05	10.7141431375262	1.12212560830671	5.33000000000000e-05
2.50000000000000e-05	8.97420504579575	0.685991164527996	5.33000000000000e-05
2.50000000000000e-05	9.34460003639251	0.815206463580341	5.33000000000000e-05
2.50000000000000e-05	9.13666300646364	0.795903116407479	5.33000000000000e-05
2.50000000000000e-05	8.82773481993506	0.706828915852481	5.33000000000000e-05
2.50000000000000e-05	9.38368719451747	0.792238120629686	5.33000000000000e-05
2.50000000000000e-05	9.29010081848765	0.773757916072145	5.33000000000000e-05
2.50000000000000e-05	9.22600325332500	0.779894669434582	5.33000000000000e-05
2.50000000000000e-05	10.9588047687622	1.13840299050782	5.33000000000000e-05
2.50000000000000e-05	9.32735460832288	0.777378227820081	5.33000000000000e-05
2.50000000000000e-05	8.80873214758171	0.681218850400189	5.33000000000000e-05
2.50000000000000e-05	8.96613056421584	0.695437021991762	5.33000000000000e-05
2.50000000000000e-05	8.81525165192992	0.701188520524180	5.33000000000000e-05
2.50000000000000e-05	8.66370149648490	0.670473670897909	5.33000000000000e-05
2.50000000000000e-05	10.5975078366170	1.10852560515360	5.33000000000000e-05
2.50000000000000e-05	11.3528802453941	1.16990847116940	5.33000000000000e-05
2.50000000000000e-05	9.80301177539753	0.892930533646488	5.33000000000000e-05
2.50000000000000e-05	9.65142381411676	0.879956929699751	5.33000000000000e-05
2.50000000000000e-05	9.64705630308356	0.884548969155627	5.33000000000000e-05
2.50000000000000e-05	9.64539330688510	0.882538069594782	5.33000000000000e-05
2.00000000000000e-05	13.3317065247391	0.997217218903667	5.33000000000000e-05
2.00000000000000e-05	11.1053741271229	0.635746373375492	5.33000000000000e-05
2.00000000000000e-05	11.0395851108794	0.630885779859109	5.33000000000000e-05
2.00000000000000e-05	11.0688347225759	0.631922893443717	5.33000000000000e-05
2.00000000000000e-05	11.2658564842889	0.679664708926189	5.33000000000000e-05
2.00000000000000e-05	11.4797375650662	0.695304564905708	5.33000000000000e-05
2.00000000000000e-05	11.3341386156210	0.685927545284328	5.33000000000000e-05
2.00000000000000e-05	10.9384419588509	0.659694412868544	5.33000000000000e-05
2.00000000000000e-05	13.2257050592016	0.967290270476258	5.33000000000000e-05
2.00000000000000e-05	12.9611889957555	0.948397417538607	5.33000000000000e-05
2.00000000000000e-05	12.9870220215731	0.947574216799556	5.33000000000000e-05
2.00000000000000e-05	14.2459304863602	1.19228388238077	5.33000000000000e-05
2.00000000000000e-05	14.2438312203655	1.19175496055850	5.33000000000000e-05
2.00000000000000e-05	14.4146632392775	1.20645921455822	5.33000000000000e-05
2.00000000000000e-05	14.3365512203318	1.21882597293881	5.33000000000000e-05
2.00000000000000e-05	11.1973896619143	0.636219872491799	5.33000000000000e-05
1.50000000000000e-05	18.7651447207926	1.07547294468106	5.33000000000000e-05
1.50000000000000e-05	20.1064980280196	1.38731541954341	5.33000000000000e-05
1.50000000000000e-05	21.1158905188024	1.45797290562331	5.33000000000000e-05
1.50000000000000e-05	20.1287014017368	1.40746847149798	5.33000000000000e-05
1.50000000000000e-05	21.8752401049781	1.63175967847203	5.33000000000000e-05
1.50000000000000e-05	21.9618345378898	1.49977007782648	5.33000000000000e-05
1.50000000000000e-05	21.4552890517412	1.59738172835380	5.33000000000000e-05
1.50000000000000e-05	22.5323494748116	1.71407927242999	5.33000000000000e-05
1.50000000000000e-05	18.5000816287094	1.03929987319410	5.33000000000000e-05
1.50000000000000e-05	18.3445946286309	1.05437013041348	5.33000000000000e-05
1.50000000000000e-05	18.6640816143919	1.08195909133619	5.33000000000000e-05
1.50000000000000e-05	17.7228338790904	0.935993913648435	5.33000000000000e-05
1.50000000000000e-05	17.6821663664401	0.930455378466780	5.33000000000000e-05
1.50000000000000e-05	17.5951344925367	0.926235859978500	5.33000000000000e-05
1.50000000000000e-05	17.7693700289986	0.934344241489862	5.33000000000000e-05
1.50000000000000e-05	20.7344273308246	1.43860318380007	5.33000000000000e-05
5.50000000000000e-05	2.98352316889718	0.543771504615338	5.33000000000000e-05
2.00000000000000e-05	12.0253381683663	0.779228028608584	5.33000000000000e-05
2.00000000000000e-05	12.0995587895174	0.786748023068630	5.33000000000000e-05
2.00000000000000e-05	11.7968141178787	0.768473721595449	5.33000000000000e-05
2.00000000000000e-05	12.4006076131390	0.841370546631602	5.33000000000000e-05
2.00000000000000e-05	12.4317840997992	0.850193045045433	5.33000000000000e-05
2.00000000000000e-05	12.3521624985288	0.843903629087666	5.33000000000000e-05
2.00000000000000e-05	12.0418665654036	0.822763373720824	5.33000000000000e-05
1.50000000000000e-05	19.5483204055789	1.20857834968244	5.33000000000000e-05
1.50000000000000e-05	20.1373361376572	1.22842020471390	5.33000000000000e-05
1.50000000000000e-05	19.2796212123419	1.18197498131220	5.33000000000000e-05
5.50000000000000e-05	3.00383273009647	0.560641357981720	5.33000000000000e-05
1.50000000000000e-05	19.1721275991981	1.15783457701245	5.33000000000000e-05
1.50000000000000e-05	19.3288652380001	1.16499875384017	5.33000000000000e-05
1.50000000000000e-05	19.0561079410873	1.14174611331256	5.33000000000000e-05
1.50000000000000e-05	19.0184585556021	1.10860100532547	5.33000000000000e-05
1.50000000000000e-05	19.8472797438865	1.13594258690777	5.33000000000000e-05
5.50000000000000e-05	3.00095740342727	0.553012586128842	5.33000000000000e-05
5.50000000000000e-05	3.00935008526405	0.530403732612688	5.33000000000000e-05
5.50000000000000e-05	3.63072208896505	0.837385570125078	5.33000000000000e-05
5.50000000000000e-05	3.62346784887836	0.829627949879459	5.33000000000000e-05
5.50000000000000e-05	3.62792191121607	0.835630301625208	5.33000000000000e-05
5.50000000000000e-05	3.61679417003721	0.829684646478000	5.33000000000000e-05
2.00000000000000e-05	12.2405573789352	0.792351332599489	5.33000000000000e-05

## Sheet: Fig. 3a
Wave number (rad/m)	Angular frequency (rad/s)	Pillar spacing (m)	Pillar height (m)
8746.57886841188	74898.7500320417	2.50000000000000e-05	2.11000000000000e-05
8255.79866189683	75979.7517141213	2.50000000000000e-05	3.72000000000000e-05
8048.36740891128	74330.7854698265	2.50000000000000e-05	3.72000000000000e-05
8121.49588585257	74889.3263028558	2.50000000000000e-05	3.72000000000000e-05
8316.13030327753	74034.9885410452	2.50000000000000e-05	5.33000000000000e-05
8404.03088280823	74352.8531703889	2.50000000000000e-05	5.33000000000000e-05
8236.83218420702	74461.1106929376	2.50000000000000e-05	5.33000000000000e-05
8241.15812537346	73957.5593505723	2.50000000000000e-05	5.33000000000000e-05
9334.51220637083	73549.7385946595	2.50000000000000e-05	7.14000000000000e-05
9289.22830193986	74049.9436765877	2.50000000000000e-05	7.14000000000000e-05
9435.00332517212	74053.2676210633	2.50000000000000e-05	7.14000000000000e-05
9173.46963201298	75858.7966395993	2.50000000000000e-05	2.11000000000000e-05
9400.03411070745	74108.5371893905	2.50000000000000e-05	7.14000000000000e-05
8779.12324233336	76306.2588447633	2.50000000000000e-05	2.11000000000000e-05
8581.37813967497	73864.0910679693	2.50000000000000e-05	2.11000000000000e-05
8257.57912109041	75845.8121771541	2.50000000000000e-05	2.52000000000000e-05
8308.01248279280	75488.9279236833	2.50000000000000e-05	2.52000000000000e-05
8131.64972108034	75747.4581172649	2.50000000000000e-05	2.52000000000000e-05
7776.10096045050	74563.8861685692	2.50000000000000e-05	2.52000000000000e-05
8045.84627699997	75043.9007906234	2.50000000000000e-05	3.72000000000000e-05
8008.77951623625	68883.5709965670	2.50000000000000e-05	2.11000000000000e-05
7145.95653735685	69370.1023747347	2.50000000000000e-05	3.72000000000000e-05
7104.11697329944	69068.0908439175	2.50000000000000e-05	3.72000000000000e-05
6553.19992188707	66928.5472947540	2.50000000000000e-05	3.72000000000000e-05
7024.51118087794	68004.2203528648	2.50000000000000e-05	5.33000000000000e-05
7039.64493211707	67971.3316448204	2.50000000000000e-05	5.33000000000000e-05
7088.35784732402	68282.9409605276	2.50000000000000e-05	5.33000000000000e-05
7098.67033369882	67763.6194615764	2.50000000000000e-05	5.33000000000000e-05
8091.11224441641	67796.6149358393	2.50000000000000e-05	7.14000000000000e-05
7916.20684724070	67992.9470399068	2.50000000000000e-05	7.14000000000000e-05
8163.64573669869	68184.7495188803	2.50000000000000e-05	7.14000000000000e-05
7873.51162169056	68376.2911719353	2.50000000000000e-05	2.11000000000000e-05
7855.20669724507	67963.4646854763	2.50000000000000e-05	7.14000000000000e-05
8391.77940907161	68108.8074202580	2.50000000000000e-05	2.11000000000000e-05
7911.50030324684	67669.1257566690	2.50000000000000e-05	2.11000000000000e-05
7122.68506324432	67740.9555147210	2.50000000000000e-05	2.52000000000000e-05
7219.91796464757	67419.0215289716	2.50000000000000e-05	2.52000000000000e-05
7240.87533913037	67277.3794607068	2.50000000000000e-05	2.52000000000000e-05
6975.57912609620	68092.7097203861	2.50000000000000e-05	2.52000000000000e-05
6544.22362100714	67522.2823450281	2.50000000000000e-05	3.72000000000000e-05
7909.77208313508	68996.0849415166	2.50000000000000e-05	2.11000000000000e-05
6819.83150515502	67588.7625898685	2.50000000000000e-05	3.72000000000000e-05
7172.00915282621	68728.3587367107	2.50000000000000e-05	3.72000000000000e-05
7030.71693747122	68515.4076998491	2.50000000000000e-05	3.72000000000000e-05
7164.00194657175	69032.4158909167	2.50000000000000e-05	5.33000000000000e-05
7281.72916471212	68305.1236274739	2.50000000000000e-05	5.33000000000000e-05
7126.29023653108	67684.4820188978	2.50000000000000e-05	5.33000000000000e-05
7107.27266194555	67216.7923576621	2.50000000000000e-05	5.33000000000000e-05
8128.20833442427	67756.4449163377	2.50000000000000e-05	7.14000000000000e-05
8185.33835688826	67760.2224742311	2.50000000000000e-05	7.14000000000000e-05
8381.84838360162	68022.1110703561	2.50000000000000e-05	7.14000000000000e-05
7867.91852504292	69051.4025967142	2.50000000000000e-05	2.11000000000000e-05
8709.32578849740	68487.9614468907	2.50000000000000e-05	7.14000000000000e-05
7625.47473591734	66950.9852717900	2.50000000000000e-05	2.11000000000000e-05
6934.34344160051	67873.0008611354	2.50000000000000e-05	2.52000000000000e-05
7003.88129107202	67772.1015113367	2.50000000000000e-05	2.52000000000000e-05
7119.34173846450	69028.7577119538	2.50000000000000e-05	2.52000000000000e-05
7064.89648607054	67886.0754946923	2.50000000000000e-05	2.52000000000000e-05
6853.99253823768	67774.1207928538	2.50000000000000e-05	3.72000000000000e-05
8328.12195405483	72344.0967428597	2.50000000000000e-05	2.11000000000000e-05
7762.12559568961	72496.7536524675	2.50000000000000e-05	3.72000000000000e-05
7969.02333287647	72919.7893386037	2.50000000000000e-05	3.72000000000000e-05
7881.98279901749	72773.8135266742	2.50000000000000e-05	3.72000000000000e-05
8253.80980637126	73030.1712761890	2.50000000000000e-05	5.33000000000000e-05
8215.51081209857	72979.5298960363	2.50000000000000e-05	5.33000000000000e-05
8482.98472641602	74248.9126408894	2.50000000000000e-05	5.33000000000000e-05
8416.67060737113	73813.5396818359	2.50000000000000e-05	5.33000000000000e-05
9276.95471833970	71737.4429261997	2.50000000000000e-05	7.14000000000000e-05
9341.20343430560	71925.8560559160	2.50000000000000e-05	7.14000000000000e-05
9152.47678715703	72284.6254981129	2.50000000000000e-05	7.14000000000000e-05
8599.17661087738	75662.0494498314	2.50000000000000e-05	2.11000000000000e-05
9149.16569745077	71890.9728069831	2.50000000000000e-05	7.14000000000000e-05
8966.97533571679	73192.1772026957	2.50000000000000e-05	2.11000000000000e-05
9055.78740015127	73307.2759928815	2.50000000000000e-05	2.11000000000000e-05
8106.46488384889	73570.6819097930	2.50000000000000e-05	2.52000000000000e-05
7919.03585156090	73713.5708026006	2.50000000000000e-05	2.52000000000000e-05
8101.13714554718	72997.0950523453	2.50000000000000e-05	2.52000000000000e-05
8002.25485299462	73661.1436849521	2.50000000000000e-05	2.52000000000000e-05
7925.50655895880	72926.9516519684	2.50000000000000e-05	3.72000000000000e-05
9634.61977660687	77349.8987937578	2.50000000000000e-05	2.11000000000000e-05
8480.13101692369	76602.2789616052	2.50000000000000e-05	5.33000000000000e-05
8882.31453592774	77504.4508436443	2.50000000000000e-05	5.33000000000000e-05
9013.84075655168	76914.6106470251	2.50000000000000e-05	5.33000000000000e-05
9087.83554430298	77670.7653854483	2.50000000000000e-05	5.33000000000000e-05
9758.18054364293	76119.1120437678	2.50000000000000e-05	7.14000000000000e-05
9721.46784536701	75743.3589243953	2.50000000000000e-05	7.14000000000000e-05
9967.10048986113	75920.4775604724	2.50000000000000e-05	7.14000000000000e-05
9744.68747262537	77324.9674605098	2.50000000000000e-05	2.11000000000000e-05
9934.67458835442	75937.1368292892	2.50000000000000e-05	7.14000000000000e-05
9538.83270191062	76873.5334834478	2.50000000000000e-05	2.11000000000000e-05
9098.73606054254	76772.4786236988	2.50000000000000e-05	2.11000000000000e-05
8307.04008235258	77862.5795018131	2.50000000000000e-05	2.52000000000000e-05
8453.73217362181	78159.1822121143	2.50000000000000e-05	2.52000000000000e-05
8344.72830735573	76891.9002269049	2.50000000000000e-05	2.52000000000000e-05
8212.03280537794	76069.2884424004	2.50000000000000e-05	2.52000000000000e-05
7542.33342644790	62609.6401384189	2.50000000000000e-05	2.11000000000000e-05
5142.52557032093	59624.7127302731	2.50000000000000e-05	3.72000000000000e-05
5467.05093897737	59788.6607282294	2.50000000000000e-05	3.72000000000000e-05
5548.41418392364	60046.1536318130	2.50000000000000e-05	3.72000000000000e-05
6061.59202860976	61955.5626993006	2.50000000000000e-05	5.33000000000000e-05
6147.39030881902	62352.8503716082	2.50000000000000e-05	5.33000000000000e-05
5409.44182644444	60071.9146276374	2.50000000000000e-05	5.33000000000000e-05
5260.70174283987	59635.4845802990	2.50000000000000e-05	5.33000000000000e-05
6538.47540906398	59655.7248811703	2.50000000000000e-05	7.14000000000000e-05
6566.22717038745	59639.4565408413	2.50000000000000e-05	7.14000000000000e-05
6595.39426980276	60612.9327796689	2.50000000000000e-05	7.14000000000000e-05
7547.81723134009	62707.1158784564	2.50000000000000e-05	2.11000000000000e-05
6625.40115881522	60737.8691094423	2.50000000000000e-05	7.14000000000000e-05
6931.87758848840	61189.7574420903	2.50000000000000e-05	2.11000000000000e-05
6837.17706011602	61097.9592179382	2.50000000000000e-05	2.11000000000000e-05
5652.57101872444	59791.3848415933	2.50000000000000e-05	2.52000000000000e-05
5600.66125413946	60260.1629241834	2.50000000000000e-05	2.52000000000000e-05
6589.85309244168	61951.1869818508	2.50000000000000e-05	2.52000000000000e-05
5978.53747830190	59683.7584957766	2.50000000000000e-05	2.52000000000000e-05
5293.70859376149	59810.0848814798	2.50000000000000e-05	3.72000000000000e-05
7389.70200450186	63053.6664629117	2.50000000000000e-05	2.11000000000000e-05
6061.00608783301	62435.8933021500	2.50000000000000e-05	3.72000000000000e-05
5645.81101045474	62538.0573466304	2.50000000000000e-05	3.72000000000000e-05
5508.84747874364	62284.0535288673	2.50000000000000e-05	3.72000000000000e-05
6161.08143621541	63159.5181936732	2.50000000000000e-05	5.33000000000000e-05
6208.35505056496	62990.8620392946	2.50000000000000e-05	5.33000000000000e-05
5954.47150505963	62422.3306045430	2.50000000000000e-05	5.33000000000000e-05
5964.46970734415	62648.1902615897	2.50000000000000e-05	5.33000000000000e-05
7271.03147829650	63134.7172134203	2.50000000000000e-05	7.14000000000000e-05
7374.65399775917	63332.4831414921	2.50000000000000e-05	7.14000000000000e-05
7424.63170925924	62879.4993823158	2.50000000000000e-05	7.14000000000000e-05
7119.15363153314	62846.8546162456	2.50000000000000e-05	2.11000000000000e-05
7523.72199340556	63168.4168847350	2.50000000000000e-05	7.14000000000000e-05
7112.17571622391	62975.2180719210	2.50000000000000e-05	2.11000000000000e-05
7015.87234828334	61814.5641923094	2.50000000000000e-05	2.11000000000000e-05
6249.09877804021	62648.8572456212	2.50000000000000e-05	2.52000000000000e-05
6258.46944507343	63261.1742020325	2.50000000000000e-05	2.52000000000000e-05
6031.39635006891	62599.1582213099	2.50000000000000e-05	2.52000000000000e-05
5972.87333880507	62607.9551340716	2.50000000000000e-05	2.52000000000000e-05
6037.15302501462	62726.8014926619	2.50000000000000e-05	3.72000000000000e-05
7846.93042566464	65671.7481144122	2.50000000000000e-05	2.11000000000000e-05
6532.04352579583	65219.9951898089	2.50000000000000e-05	3.72000000000000e-05
6145.24035547870	65103.0637207954	2.50000000000000e-05	3.72000000000000e-05
6119.26186216038	64775.4932460398	2.50000000000000e-05	3.72000000000000e-05
6659.33454486969	64944.2828157994	2.50000000000000e-05	5.33000000000000e-05
6459.48439241392	64732.0691005387	2.50000000000000e-05	5.33000000000000e-05
6801.32147908393	65554.1745783741	2.50000000000000e-05	5.33000000000000e-05
6606.72433764783	65200.9204069782	2.50000000000000e-05	5.33000000000000e-05
7489.18542785661	65045.7922914308	2.50000000000000e-05	7.14000000000000e-05
7628.80077286475	65409.3668064739	2.50000000000000e-05	7.14000000000000e-05
8040.66160715369	65330.1401590126	2.50000000000000e-05	7.14000000000000e-05
7956.53817892363	65954.6469443613	2.50000000000000e-05	2.11000000000000e-05
8083.89908683009	65252.0380211982	2.50000000000000e-05	7.14000000000000e-05
7538.57794377126	64995.6108963592	2.50000000000000e-05	2.11000000000000e-05
7910.16635311579	66678.9907254367	2.50000000000000e-05	2.11000000000000e-05
6572.28417257529	65303.5958166099	2.50000000000000e-05	2.52000000000000e-05
6512.87022670500	64836.8796059346	2.50000000000000e-05	2.52000000000000e-05
6815.93653749731	66282.3865381117	2.50000000000000e-05	2.52000000000000e-05
6917.65016967173	66478.6281938551	2.50000000000000e-05	2.52000000000000e-05
6336.05545843662	64406.9288221929	2.50000000000000e-05	3.72000000000000e-05
8083.07939333461	70997.4044551996	2.50000000000000e-05	2.11000000000000e-05
7201.56619759154	68689.2408093746	2.50000000000000e-05	3.72000000000000e-05
7418.99881895756	70341.6360405666	2.50000000000000e-05	3.72000000000000e-05
7596.45498557035	70534.6629446707	2.50000000000000e-05	3.72000000000000e-05
7718.12683729459	70371.3947052722	2.50000000000000e-05	5.33000000000000e-05
7592.01135274824	70335.0140651444	2.50000000000000e-05	5.33000000000000e-05
8251.16767605286	73170.3239669796	2.50000000000000e-05	5.33000000000000e-05
7601.01088381170	70377.7198847239	2.50000000000000e-05	5.33000000000000e-05
9281.62010417141	70599.4395210140	2.50000000000000e-05	7.14000000000000e-05
9092.20988664995	70579.1337021195	2.50000000000000e-05	7.14000000000000e-05
8424.94342705364	68580.4340395961	2.50000000000000e-05	7.14000000000000e-05
7966.47915181937	71224.0094692099	2.50000000000000e-05	2.11000000000000e-05
8320.14105838365	69653.3579188879	2.50000000000000e-05	7.14000000000000e-05
7812.79874181650	69670.7334901082	2.50000000000000e-05	2.11000000000000e-05
8454.89674447459	72569.9442032557	2.50000000000000e-05	2.11000000000000e-05
7725.20493686193	71447.0160605636	2.50000000000000e-05	2.52000000000000e-05
7608.72385808067	71449.4824316720	2.50000000000000e-05	2.52000000000000e-05
8063.78254753380	71067.8852680705	2.50000000000000e-05	2.52000000000000e-05
8069.63602870110	71324.9352508119	2.50000000000000e-05	2.52000000000000e-05
7438.82961403605	68877.5177242430	2.50000000000000e-05	3.72000000000000e-05
8122.06653779343	75581.0246191488	2.50000000000000e-05	3.72000000000000e-05
8327.27999604029	76395.9131031509	2.50000000000000e-05	3.72000000000000e-05
8330.91261288190	75725.2429278173	2.50000000000000e-05	3.72000000000000e-05
8498.15346389565	76365.9197160944	2.50000000000000e-05	3.72000000000000e-05

## Sheet: Fig. 3b
Pillar spacing (µm)	Phase speed (m/s)	Wavelength (mm)	Pillar height (µm)
8746.57886841188	74898.7500320417	2.50000000000000e-05	2.11000000000000e-05
8255.79866189683	75979.7517141213	2.50000000000000e-05	3.72000000000000e-05
8048.36740891128	74330.7854698265	2.50000000000000e-05	3.72000000000000e-05
8121.49588585257	74889.3263028558	2.50000000000000e-05	3.72000000000000e-05
8316.13030327753	74034.9885410452	2.50000000000000e-05	5.33000000000000e-05
8404.03088280823	74352.8531703889	2.50000000000000e-05	5.33000000000000e-05
8236.83218420702	74461.1106929376	2.50000000000000e-05	5.33000000000000e-05
8241.15812537346	73957.5593505723	2.50000000000000e-05	5.33000000000000e-05
9334.51220637083	73549.7385946595	2.50000000000000e-05	7.14000000000000e-05
9289.22830193986	74049.9436765877	2.50000000000000e-05	7.14000000000000e-05
9435.00332517212	74053.2676210633	2.50000000000000e-05	7.14000000000000e-05
9173.46963201298	75858.7966395993	2.50000000000000e-05	2.11000000000000e-05
9400.03411070745	74108.5371893905	2.50000000000000e-05	7.14000000000000e-05
8779.12324233336	76306.2588447633	2.50000000000000e-05	2.11000000000000e-05
8581.37813967497	73864.0910679693	2.50000000000000e-05	2.11000000000000e-05
8257.57912109041	75845.8121771541	2.50000000000000e-05	2.52000000000000e-05
8308.01248279280	75488.9279236833	2.50000000000000e-05	2.52000000000000e-05
8131.64972108034	75747.4581172649	2.50000000000000e-05	2.52000000000000e-05
7776.10096045050	74563.8861685692	2.50000000000000e-05	2.52000000000000e-05
8045.84627699997	75043.9007906234	2.50000000000000e-05	3.72000000000000e-05
8008.77951623625	68883.5709965670	2.50000000000000e-05	2.11000000000000e-05
7145.95653735685	69370.1023747347	2.50000000000000e-05	3.72000000000000e-05
7104.11697329944	69068.0908439175	2.50000000000000e-05	3.72000000000000e-05
6553.19992188707	66928.5472947540	2.50000000000000e-05	3.72000000000000e-05
7024.51118087794	68004.2203528648	2.50000000000000e-05	5.33000000000000e-05
7039.64493211707	67971.3316448204	2.50000000000000e-05	5.33000000000000e-05
7088.35784732402	68282.9409605276	2.50000000000000e-05	5.33000000000000e-05
7098.67033369882	67763.6194615764	2.50000000000000e-05	5.33000000000000e-05
8091.11224441641	67796.6149358393	2.50000000000000e-05	7.14000000000000e-05
7916.20684724070	67992.9470399068	2.50000000000000e-05	7.14000000000000e-05
8163.64573669869	68184.7495188803	2.50000000000000e-05	7.14000000000000e-05
7873.51162169056	68376.2911719353	2.50000000000000e-05	2.11000000000000e-05
7855.20669724507	67963.4646854763	2.50000000000000e-05	7.14000000000000e-05
8391.77940907161	68108.8074202580	2.50000000000000e-05	2.11000000000000e-05
7911.50030324684	67669.1257566690	2.50000000000000e-05	2.11000000000000e-05
7122.68506324432	67740.9555147210	2.50000000000000e-05	2.52000000000000e-05
7219.91796464757	67419.0215289716	2.50000000000000e-05	2.52000000000000e-05
7240.87533913037	67277.3794607068	2.50000000000000e-05	2.52000000000000e-05
6975.57912609620	68092.7097203861	2.50000000000000e-05	2.52000000000000e-05
6544.22362100714	67522.2823450281	2.50000000000000e-05	3.72000000000000e-05
7909.77208313508	68996.0849415166	2.50000000000000e-05	2.11000000000000e-05
6819.83150515502	67588.7625898685	2.50000000000000e-05	3.72000000000000e-05
7172.00915282621	68728.3587367107	2.50000000000000e-05	3.72000000000000e-05
7030.71693747122	68515.4076998491	2.50000000000000e-05	3.72000000000000e-05
7164.00194657175	69032.4158909167	2.50000000000000e-05	5.33000000000000e-05
7281.72916471212	68305.1236274739	2.50000000000000e-05	5.33000000000000e-05
7126.29023653108	67684.4820188978	2.50000000000000e-05	5.33000000000000e-05
7107.27266194555	67216.7923576621	2.50000000000000e-05	5.33000000000000e-05
8128.20833442427	67756.4449163377	2.50000000000000e-05	7.14000000000000e-05
8185.33835688826	67760.2224742311	2.50000000000000e-05	7.14000000000000e-05
8381.84838360162	68022.1110703561	2.50000000000000e-05	7.14000000000000e-05
7867.91852504292	69051.4025967142	2.50000000000000e-05	2.11000000000000e-05
8709.32578849740	68487.9614468907	2.50000000000000e-05	7.14000000000000e-05
7625.47473591734	66950.9852717900	2.50000000000000e-05	2.11000000000000e-05
6934.34344160051	67873.0008611354	2.50000000000000e-05	2.52000000000000e-05
7003.88129107202	67772.1015113367	2.50000000000000e-05	2.52000000000000e-05
7119.34173846450	69028.7577119538	2.50000000000000e-05	2.52000000000000e-05
7064.89648607054	67886.0754946923	2.50000000000000e-05	2.52000000000000e-05
6853.99253823768	67774.1207928538	2.50000000000000e-05	3.72000000000000e-05
8328.12195405483	72344.0967428597	2.50000000000000e-05	2.11000000000000e-05
7762.12559568961	72496.7536524675	2.50000000000000e-05	3.72000000000000e-05
7969.02333287647	72919.7893386037	2.50000000000000e-05	3.72000000000000e-05
7881.98279901749	72773.8135266742	2.50000000000000e-05	3.72000000000000e-05
8253.80980637126	73030.1712761890	2.50000000000000e-05	5.33000000000000e-05
8215.51081209857	72979.5298960363	2.50000000000000e-05	5.33000000000000e-05
8482.98472641602	74248.9126408894	2.50000000000000e-05	5.33000000000000e-05
8416.67060737113	73813.5396818359	2.50000000000000e-05	5.33000000000000e-05
9276.95471833970	71737.4429261997	2.50000000000000e-05	7.14000000000000e-05
9341.20343430560	71925.8560559160	2.50000000000000e-05	7.14000000000000e-05
9152.47678715703	72284.6254981129	2.50000000000000e-05	7.14000000000000e-05
8599.17661087738	75662.0494498314	2.50000000000000e-05	2.11000000000000e-05
9149.16569745077	71890.9728069831	2.50000000000000e-05	7.14000000000000e-05
8966.97533571679	73192.1772026957	2.50000000000000e-05	2.11000000000000e-05
9055.78740015127	73307.2759928815	2.50000000000000e-05	2.11000000000000e-05
8106.46488384889	73570.6819097930	2.50000000000000e-05	2.52000000000000e-05
7919.03585156090	73713.5708026006	2.50000000000000e-05	2.52000000000000e-05
8101.13714554718	72997.0950523453	2.50000000000000e-05	2.52000000000000e-05
8002.25485299462	73661.1436849521	2.50000000000000e-05	2.52000000000000e-05
7925.50655895880	72926.9516519684	2.50000000000000e-05	3.72000000000000e-05
9634.61977660687	77349.8987937578	2.50000000000000e-05	2.11000000000000e-05
8480.13101692369	76602.2789616052	2.50000000000000e-05	5.33000000000000e-05
8882.31453592774	77504.4508436443	2.50000000000000e-05	5.33000000000000e-05
9013.84075655168	76914.6106470251	2.50000000000000e-05	5.33000000000000e-05
9087.83554430298	77670.7653854483	2.50000000000000e-05	5.33000000000000e-05
9758.18054364293	76119.1120437678	2.50000000000000e-05	7.14000000000000e-05
9721.46784536701	75743.3589243953	2.50000000000000e-05	7.14000000000000e-05
9967.10048986113	75920.4775604724	2.50000000000000e-05	7.14000000000000e-05
9744.68747262537	77324.9674605098	2.50000000000000e-05	2.11000000000000e-05
9934.67458835442	75937.1368292892	2.50000000000000e-05	7.14000000000000e-05
9538.83270191062	76873.5334834478	2.50000000000000e-05	2.11000000000000e-05
9098.73606054254	76772.4786236988	2.50000000000000e-05	2.11000000000000e-05
8307.04008235258	77862.5795018131	2.50000000000000e-05	2.52000000000000e-05
8453.73217362181	78159.1822121143	2.50000000000000e-05	2.52000000000000e-05
8344.72830735573	76891.9002269049	2.50000000000000e-05	2.52000000000000e-05
8212.03280537794	76069.2884424004	2.50000000000000e-05	2.52000000000000e-05
7542.33342644790	62609.6401384189	2.50000000000000e-05	2.11000000000000e-05
5142.52557032093	59624.7127302731	2.50000000000000e-05	3.72000000000000e-05
5467.05093897737	59788.6607282294	2.50000000000000e-05	3.72000000000000e-05
5548.41418392364	60046.1536318130	2.50000000000000e-05	3.72000000000000e-05
6061.59202860976	61955.5626993006	2.50000000000000e-05	5.33000000000000e-05
6147.39030881902	62352.8503716082	2.50000000000000e-05	5.33000000000000e-05
5409.44182644444	60071.9146276374	2.50000000000000e-05	5.33000000000000e-05
5260.70174283987	59635.4845802990	2.50000000000000e-05	5.33000000000000e-05
6538.47540906398	59655.7248811703	2.50000000000000e-05	7.14000000000000e-05
6566.22717038745	59639.4565408413	2.50000000000000e-05	7.14000000000000e-05
6595.39426980276	60612.9327796689	2.50000000000000e-05	7.14000000000000e-05
7547.81723134009	62707.1158784564	2.50000000000000e-05	2.11000000000000e-05
6625.40115881522	60737.8691094423	2.50000000000000e-05	7.14000000000000e-05
6931.87758848840	61189.7574420903	2.50000000000000e-05	2.11000000000000e-05
6837.17706011602	61097.9592179382	2.50000000000000e-05	2.11000000000000e-05
5652.57101872444	59791.3848415933	2.50000000000000e-05	2.52000000000000e-05
5600.66125413946	60260.1629241834	2.50000000000000e-05	2.52000000000000e-05
6589.85309244168	61951.1869818508	2.50000000000000e-05	2.52000000000000e-05
5978.53747830190	59683.7584957766	2.50000000000000e-05	2.52000000000000e-05
5293.70859376149	59810.0848814798	2.50000000000000e-05	3.72000000000000e-05
7389.70200450186	63053.6664629117	2.50000000000000e-05	2.11000000000000e-05
6061.00608783301	62435.8933021500	2.50000000000000e-05	3.72000000000000e-05
5645.81101045474	62538.0573466304	2.50000000000000e-05	3.72000000000000e-05
5508.84747874364	62284.0535288673	2.50000000000000e-05	3.72000000000000e-05
6161.08143621541	63159.5181936732	2.50000000000000e-05	5.33000000000000e-05
6208.35505056496	62990.8620392946	2.50000000000000e-05	5.33000000000000e-05
5954.47150505963	62422.3306045430	2.50000000000000e-05	5.33000000000000e-05
5964.46970734415	62648.1902615897	2.50000000000000e-05	5.33000000000000e-05
7271.03147829650	63134.7172134203	2.50000000000000e-05	7.14000000000000e-05
7374.65399775917	63332.4831414921	2.50000000000000e-05	7.14000000000000e-05
7424.63170925924	62879.4993823158	2.50000000000000e-05	7.14000000000000e-05
7119.15363153314	62846.8546162456	2.50000000000000e-05	2.11000000000000e-05
7523.72199340556	63168.4168847350	2.50000000000000e-05	7.14000000000000e-05
7112.17571622391	62975.2180719210	2.50000000000000e-05	2.11000000000000e-05
7015.87234828334	61814.5641923094	2.50000000000000e-05	2.11000000000000e-05
6249.09877804021	62648.8572456212	2.50000000000000e-05	2.52000000000000e-05
6258.46944507343	63261.1742020325	2.50000000000000e-05	2.52000000000000e-05
6031.39635006891	62599.1582213099	2.50000000000000e-05	2.52000000000000e-05
5972.87333880507	62607.9551340716	2.50000000000000e-05	2.52000000000000e-05
6037.15302501462	62726.8014926619	2.50000000000000e-05	3.72000000000000e-05
7846.93042566464	65671.7481144122	2.50000000000000e-05	2.11000000000000e-05
6532.04352579583	65219.9951898089	2.50000000000000e-05	3.72000000000000e-05
6145.24035547870	65103.0637207954	2.50000000000000e-05	3.72000000000000e-05
6119.26186216038	64775.4932460398	2.50000000000000e-05	3.72000000000000e-05
6659.33454486969	64944.2828157994	2.50000000000000e-05	5.33000000000000e-05
6459.48439241392	64732.0691005387	2.50000000000000e-05	5.33000000000000e-05
6801.32147908393	65554.1745783741	2.50000000000000e-05	5.33000000000000e-05
6606.72433764783	65200.9204069782	2.50000000000000e-05	5.33000000000000e-05
7489.18542785661	65045.7922914308	2.50000000000000e-05	7.14000000000000e-05
7628.80077286475	65409.3668064739	2.50000000000000e-05	7.14000000000000e-05
8040.66160715369	65330.1401590126	2.50000000000000e-05	7.14000000000000e-05
7956.53817892363	65954.6469443613	2.50000000000000e-05	2.11000000000000e-05
8083.89908683009	65252.0380211982	2.50000000000000e-05	7.14000000000000e-05
7538.57794377126	64995.6108963592	2.50000000000000e-05	2.11000000000000e-05
7910.16635311579	66678.9907254367	2.50000000000000e-05	2.11000000000000e-05
6572.28417257529	65303.5958166099	2.50000000000000e-05	2.52000000000000e-05
6512.87022670500	64836.8796059346	2.50000000000000e-05	2.52000000000000e-05
6815.93653749731	66282.3865381117	2.50000000000000e-05	2.52000000000000e-05
6917.65016967173	66478.6281938551	2.50000000000000e-05	2.52000000000000e-05
6336.05545843662	64406.9288221929	2.50000000000000e-05	3.72000000000000e-05
8083.07939333461	70997.4044551996	2.50000000000000e-05	2.11000000000000e-05
7201.56619759154	68689.2408093746	2.50000000000000e-05	3.72000000000000e-05
7418.99881895756	70341.6360405666	2.50000000000000e-05	3.72000000000000e-05
7596.45498557035	70534.6629446707	2.50000000000000e-05	3.72000000000000e-05
7718.12683729459	70371.3947052722	2.50000000000000e-05	5.33000000000000e-05
7592.01135274824	70335.0140651444	2.50000000000000e-05	5.33000000000000e-05
8251.16767605286	73170.3239669796	2.50000000000000e-05	5.33000000000000e-05
7601.01088381170	70377.7198847239	2.50000000000000e-05	5.33000000000000e-05
9281.62010417141	70599.4395210140	2.50000000000000e-05	7.14000000000000e-05
9092.20988664995	70579.1337021195	2.50000000000000e-05	7.14000000000000e-05
8424.94342705364	68580.4340395961	2.50000000000000e-05	7.14000000000000e-05
7966.47915181937	71224.0094692099	2.50000000000000e-05	2.11000000000000e-05
8320.14105838365	69653.3579188879	2.50000000000000e-05	7.14000000000000e-05
7812.79874181650	69670.7334901082	2.50000000000000e-05	2.11000000000000e-05
8454.89674447459	72569.9442032557	2.50000000000000e-05	2.11000000000000e-05
7725.20493686193	71447.0160605636	2.50000000000000e-05	2.52000000000000e-05
7608.72385808067	71449.4824316720	2.50000000000000e-05	2.52000000000000e-05
8063.78254753380	71067.8852680705	2.50000000000000e-05	2.52000000000000e-05
8069.63602870110	71324.9352508119	2.50000000000000e-05	2.52000000000000e-05
7438.82961403605	68877.5177242430	2.50000000000000e-05	3.72000000000000e-05
8122.06653779343	75581.0246191488	2.50000000000000e-05	3.72000000000000e-05
8327.27999604029	76395.9131031509	2.50000000000000e-05	3.72000000000000e-05
8330.91261288190	75725.2429278173	2.50000000000000e-05	3.72000000000000e-05
8498.15346389565	76365.9197160944	2.50000000000000e-05	3.72000000000000e-05

## Sheet: Fig. 4a
Time (minute)	Normalised phase speed	Normalised phase speed	Normalised phase speed	Normalised phase speed	Normalised phase speed	Normalised phase speed	Normalised phase speed	Normalised phase speed
	undersaturation	undersaturation	undersaturation	undersaturation	supersaturation	supersaturation	supersaturation	supersaturation
0	0.993349338658909	1.00178110422241	0.983992175748927	0.989807807197384	1.01039397344226	1.00470754149796	1.00960021652070	1.00991088047809
0.0833333333333333	0.995770275564265	1.00334071615039	0.992364652100904	0.996681022651609	1.00346784622827	0.990199236948960	1.01382380552528	1.00439256767588
0.166666666666667	1.00331715787730	1.00216275615990	0.995628571131790	0.999361680833229	0.981989324311967	0.997313344198991	1.01184126875940	1.00250402521436
0.250000000000000	1.00973329981064	1.01073939841636	0.998730493970498	0.996311731457901	0.992531508834049	1.00995794004641	1.00319703348305	1.00062268968159
0.333333333333333	1.01436029040874	1.01613044960238	1.00094674025536	1.00212045747877	0.984553458157606	1.01065452159884	1.00672826856397	0.998513370495825
0.416666666666667	1.01391641283798	1.01003643532457	1.00152447165428	0.996121182122619	0.995384109994482	1.00877108885198	0.997879332510060	0.996267959466029
0.500000000000000	1.01337925585567	1.01363549012748	1.00725133804101	1.01079929953926	0.990354499406956	1.00785768703861	0.998498398462832	1.00549590278121
0.583333333333333	1.01998380173632	1.01965262243592	1.00537731862298	1.01520772466442	0.982288829765393	1.00187802799678	0.998275969974563	0.986401851592427
0.666666666666667	1.01913341967691	1.01876179004128	1.00388940147591	1.01135752781679	0.964776132685406	1.01875565529251	0.983531076733782	0.980884623589191
0.750000000000000	1.01954710178978	1.01998791996397	1.00606729968499	1.01151001849209	0.978929137886933	0.980691159828641	0.978674923339540	0.974992192273205
0.833333333333333	1.02839111002071	1.02206490722664	1.01316589661369	1.01225792875614	0.963889424769457	0.991139666056815	0.974689132918380	0.980456127200980
0.916666666666667	1.02614365816349	1.02566636696399	1.00851885460966	1.01764321377067	0.966059510918260	0.981526492618463	0.965605965853685	0.983154662786116
1	1.03075574130224	1.02709788004508	1.01472909470404	1.01622365592349	0.941880495136752	1.00866668812169	0.983385722924774	1.00140772554782
1.08333333333333	1.02535852576703	1.03306076405456	1.01954500228937	1.02277646760428	0.944770481569411	0.984744345633463	0.953852157477413	0.986691897950843
1.16666666666667	1.03652799431200	1.03666651873290	1.01781854725371	1.02047123783278	0.936705989466215	0.986031600764976	0.972526708670965	0.964866556007576
1.25000000000000	1.02792868381774	1.03671997231783	1.02058518028238	1.02181411794164	0.950963850063401	0.990401032795574	0.954550752893239	0.988796833738014
1.33333333333333	1.03750550175455	1.03949595309562	1.02564814840221	1.02338177106592	0.934147034593818	0.999077126068020	0.936148687826458	0.985991546442022
1.41666666666667	1.03748230684134	1.04218596857674	1.01900337905825	1.02790282506139	0.931165996711029	0.979615963481623	0.944154079678992	0.976595311680484
1.50000000000000	1.04547947557545	1.04091090258172	1.02428489160248	1.02631834652602	0.934521885598394	0.976642104849082	0.952221630143061	0.992049960149594
1.58333333333333	1.04330610263211	1.04549932473282	1.02479696313586	1.02678849142607	0.927523900973097	0.970015653159312	0.965294219937826	0.968939029729615
1.66666666666667	1.04113886546198	1.04482588664733	1.03050035796793	1.02671662373268	0.933588717418711	0.964559286147776	0.950230402345993	0.976760810030886
1.75000000000000	1.04322641186866	1.04612351409942	1.03351514681921	1.02908826427494	0.912996039269526	0.955614639423384	0.965089094681626	0.969492979414664
1.83333333333333	1.05277558115662	1.05053346171331	1.03224455173602	1.03373104182702	0.921604120746873	0.971709503701039	0.948026970439369	0.980360640843707
1.91666666666667	1.05095351048590	1.05488867234789	1.03526566691933	1.03307486859373	0.937553742670500	0.964625637746741	0.944966300519517	0.990319144993847
2	1.05694128530231	1.04915897171839	1.02940375259812	1.03609668344803	0.914291987343988	0.974884035838165	0.952468040199846	0.955453292340287
2.08333333333333	1.06037993748052	1.05440602921739	1.02906951663499	1.03306784974963	0.894983631142556	0.967773929009114	0.956229123665701	0.969987963457297
2.16666666666667	1.05734606492736	1.05247691763603	1.02817176838467	1.03974932422040	0.909184092990674	0.988399084078705	0.940128699916491	0.973449480185050
2.25000000000000	1.06738064555467	1.05770454351015	1.02749880932459	1.04340635721767	0.892259133414530	0.966352054662359	0.937569596840422	0.975495081248539
2.33333333333333	1.07012183916861	1.06072280471369	1.02537595962485	1.03553308672754	0.903669302129271	0.973045563640147	0.954893254620274	0.978032543495085
2.41666666666667	1.06798429323327	1.05935315510234	1.02826294339383	1.04452057738577	0.881167360220671	0.974807088978733	0.934545033779121	1.00402502323072
2.50000000000000	1.07755578756493	1.06306849903493	1.02734243387546	1.03740292075383	0.890535371667250	0.965788710552252	0.946532790581496	0.984600337620487
2.58333333333333	1.07652805682083	1.06351497529377	1.02946452652445	1.03777552528636	0.906629499063869	0.952440853204349	0.952493086250405	0.968426140694496
2.66666666666667	1.09130498836068	1.06935961799781	1.03167968656602	1.04416169385896	0.889840898664307	0.956233808433277	0.926123995382151	0.969037033917960
2.75000000000000	1.08755138158333	1.07109556979089	1.03235594746921	1.04303064969445	0.862353505964064	0.958861476453156	0.919817552461924	0.979034664665013
2.83333333333333	1.10457912984282	1.07060850211899	1.02854803903708	1.04856228373169	0.866200820959079	0.976425184914200	0.909370555746049	0.950310113580917
2.91666666666667	1.08579259869049	1.07346405336186	1.02900354586501	1.04580414561414	0.875433902100757	1.00108615636503	0.920192660227400	0.984947119237691
3	1.09024442889322	1.07648897101453	1.03058695343730	1.05211026882230	0.867174004198349	0.963510459717606	0.909647443737553	0.945624577589588
3.08333333333333	1.09498711691187	1.07961088741313	1.03213577413732	1.05005849182472	0.858642787675966	0.962441603938094	0.936664163033827	0.935068176519135
3.16666666666667	1.08636703998267	1.08743031758339	1.03574813337565	1.05334208072555	0.866144100273911	0.969736129679510	0.918493168540771	0.961028430148796
3.25000000000000	1.09386286610037	1.09137485372076	1.04219904917004	1.04777189262229	0.920585662561859	0.989426959875419	0.924304367168459	0.954632888511368
3.33333333333333	1.10511271520021	1.09378865776696	1.03910763103725	1.05779766888078	0.856914010587673	0.991382245314133	0.932237236161726	0.945222597535088
3.41666666666667	1.11086023676923	1.09271346185532	1.04535346057653	1.05565032432549	0.823259551926362	0.980510430342210	0.922409642517467	0.950148938744804
3.50000000000000	1.10136125534645	1.10185182081037	1.03896427331608	1.05873490331591	0.826742697082009	0.953426149370695	0.927644952429758	0.935826948523372
3.58333333333333	1.10496093524095	1.10249854082620	1.04153515479030	1.05221474356247	0.866998914084822	0.973004936308593	0.919375841687719	0.953514701195048
3.66666666666667	1.10728078852662	1.10323495214616	1.04803971846455	1.05518202464898	0.857683364726496	0.969141927638631	0.924799828957530	0.955628873103940
3.75000000000000	1.07579864353782	1.10275345352968	1.04387131318482	1.06064443237335	0.820482384032938	0.971838096048137	0.921060589419369	0.961838070449685
3.83333333333333	1.09480335544282	1.11898948653866	1.04363287492533	1.07018217797091	0.840183292654871	0.973241872036447	0.912496337971175	0.979198601479701
3.91666666666667	1.09940482244037	1.11769563300732	1.04707158260128	1.06057783047683	0.818413340389163	0.962696618290998	0.908373479145299	0.963325494990327
4	1.11512926746515	1.11340599950338	1.04100061366707	1.03423043132045	0.857077378988284	0.952769781388424	0.907040598154605	0.945696970227766

## Sheet: Fig. 4b
Time (minute)	Normalised phase speed	Normalised phase speed	Normalised phase speed	Normalised phase speed	Normalised phase speed	Normalised phase speed	Normalised phase speed	Normalised phase speed	Normalised phase speed
	undersaturation	undersaturation	undersaturation	undersaturation	supersaturation	supersaturation	supersaturation	supersaturation	supersaturation
0	0.992355366145399	1.00799392578689	1.00346153860641	1.00361353860235	1.01247660954051	1.00083089739191	1.00618896796447	1.01432861748264	0.995763101384862
0.333333333333333	1.00847702421846	1.01476968327292	1.01019868955358	1.00417727831679	0.970867913329566	0.989832647938469	0.997034785850939	0.988036773428970	0.994137478149587
0.666666666666667	1.02249655878370	1.02477891768038	1.01883016343705	1.01202129395303	0.990679560797810	1.00273896297295	0.998253701088846	0.979790846467173	0.990173429000166
1	1.02540986682396	1.03346784260661	1.02648655072339	1.01821134596742	0.948794090337369	0.968331423829492	0.982100666077436	0.969545964815288	1.00313661631306
1.33333333333333	1.03374228801095	1.02938112982562	1.04510994937015	1.02699090755566	0.968547597384273	0.986826886630749	0.964860927060557	0.957747639720041	0.992994945663064
1.66666666666667	1.04474035462561	1.04233036559657	1.06010591563636	1.03452439872551	0.967993792299772	0.998837898474124	0.965209012382260	0.973010627188019	0.998779521588767
2	1.05776098222379	1.04165530796906	1.06298766724415	1.03690707241558	0.959483007050412	0.992473620573667	0.953110019056532	0.951369292268560	0.985551946640326
2.33333333333333	1.06881504198669	1.06159598374167	1.06788779900249	1.04843339236383	0.918779615344752	0.967708486414888	0.958588687283650	0.949893107345815	0.989592255906595
2.66666666666667	1.07125782766542	1.07224336241680	1.08232924524108	1.06513133226555	0.944055311687434	0.987749026899179	0.957327498936312	0.943473445665707	0.981700076425415
3	1.09629926351593	1.07837991649836	1.10002353205314	1.05702810840895	0.924093469030045	0.961658479748838	0.939260922238274	0.918548040536297	0.993638722390779
3.33333333333333	1.09031385028597	1.08569579199032	1.11600431606468	1.06950561640545	0.878102175559179	0.982336457383917	0.934831640510312	0.926365815565162	0.982189032002238
3.66666666666667	1.10641035949916	1.08712450899715	1.11668828574285	1.07647671864962	0.911666898668089	0.979325265131950	0.966278021111068	0.907855262639340	0.978858800277491
4	1.08825624360337	1.15130036602269	1.12374320290731	1.07654244133461	0.886291358048315	0.935987202476773	0.922340982447203	0.915952292870980	0.966832026813951

## Sheet: Fig. S4
AM frequency (kHz)	Wave frequency (kHz)	Pillar height (m)
6.09800000000000	11.9205062990037	2.11000000000000e-05
6.09800000000000	12.0925530601973	3.72000000000000e-05
6.09800000000000	11.8301119314261	3.72000000000000e-05
6.09800000000000	11.9190064659214	3.72000000000000e-05
6.09800000000000	11.7830343880592	5.33000000000000e-05
6.09800000000000	11.8336241150533	5.33000000000000e-05
6.09800000000000	11.8508538348938	5.33000000000000e-05
6.09800000000000	11.7707111496558	5.33000000000000e-05
6.09800000000000	11.7058044604568	7.14000000000000e-05
6.09800000000000	11.7854145718054	7.14000000000000e-05
6.09800000000000	11.7859435939992	7.14000000000000e-05
6.09800000000000	12.0733024621951	2.11000000000000e-05
6.09800000000000	11.7947400190011	7.14000000000000e-05
6.09800000000000	12.1445182839937	2.11000000000000e-05
6.09800000000000	11.7558352104572	2.11000000000000e-05
6.09800000000000	12.0712359208135	2.52000000000000e-05
6.09800000000000	12.0144360277620	2.52000000000000e-05
6.09800000000000	12.0555823860090	2.52000000000000e-05
6.09800000000000	11.8672110598692	2.52000000000000e-05
6.09800000000000	11.9436077597255	3.72000000000000e-05
5.43500000000000	10.9631608219251	2.11000000000000e-05
5.43500000000000	11.0405946957299	3.72000000000000e-05
5.43500000000000	10.9925280677295	3.72000000000000e-05
5.43500000000000	10.6520091359198	3.72000000000000e-05
5.43500000000000	10.8232078202689	5.33000000000000e-05
5.43500000000000	10.8179734198117	5.33000000000000e-05
5.43500000000000	10.8675675827200	5.33000000000000e-05
5.43500000000000	10.7849149991080	5.33000000000000e-05
5.43500000000000	10.7901663919366	7.14000000000000e-05
5.43500000000000	10.8214136167866	7.14000000000000e-05
5.43500000000000	10.8519399294125	7.14000000000000e-05
5.43500000000000	10.8824247303042	2.11000000000000e-05
5.43500000000000	10.8167213543450	7.14000000000000e-05
5.43500000000000	10.8398533690280	2.11000000000000e-05
5.43500000000000	10.7698758588810	2.11000000000000e-05
5.43500000000000	10.7813079199360	2.52000000000000e-05
5.43500000000000	10.7300705347547	2.52000000000000e-05
5.43500000000000	10.7075274994406	2.52000000000000e-05
5.43500000000000	10.8372913405210	2.52000000000000e-05
5.43500000000000	10.7465050040578	3.72000000000000e-05
5.43500000000000	10.9810679724307	2.11000000000000e-05
5.43500000000000	10.7570856636422	3.72000000000000e-05
5.43500000000000	10.9384580235406	3.72000000000000e-05
5.43500000000000	10.9045658133875	3.72000000000000e-05
5.43500000000000	10.9868502226149	5.33000000000000e-05
5.43500000000000	10.8710980638155	5.33000000000000e-05
5.43500000000000	10.7723198839221	5.33000000000000e-05
5.43500000000000	10.6978847625035	5.33000000000000e-05
5.43500000000000	10.7837731347689	7.14000000000000e-05
5.43500000000000	10.7843743517804	7.14000000000000e-05
5.43500000000000	10.8260552163931	7.14000000000000e-05
5.43500000000000	10.9898720506956	2.11000000000000e-05
5.43500000000000	10.9001976065598	7.14000000000000e-05
5.43500000000000	10.6555802508781	2.11000000000000e-05
5.43500000000000	10.8023235895302	2.52000000000000e-05
5.43500000000000	10.7862649592550	2.52000000000000e-05
5.43500000000000	10.9862680053502	2.52000000000000e-05
5.43500000000000	10.8044044820899	2.52000000000000e-05
5.43500000000000	10.7865863378899	3.72000000000000e-05
5.81400000000000	11.5139206001444	2.11000000000000e-05
5.81400000000000	11.5382167019056	3.72000000000000e-05
5.81400000000000	11.6055449224585	3.72000000000000e-05
5.81400000000000	11.5823121504180	3.72000000000000e-05
5.81400000000000	11.6231127534532	5.33000000000000e-05
5.81400000000000	11.6150529274769	5.33000000000000e-05
5.81400000000000	11.8170814659959	5.33000000000000e-05
5.81400000000000	11.7477897074739	5.33000000000000e-05
5.81400000000000	11.4173686464774	7.14000000000000e-05
5.81400000000000	11.4473555274152	7.14000000000000e-05
5.81400000000000	11.5044554575711	7.14000000000000e-05
5.81400000000000	12.0419891744041	2.11000000000000e-05
5.81400000000000	11.4418036859164	7.14000000000000e-05
5.81400000000000	11.6488967974669	2.11000000000000e-05
5.81400000000000	11.6672153388689	2.11000000000000e-05
5.81400000000000	11.7091376925850	2.52000000000000e-05
5.81400000000000	11.7318791661883	2.52000000000000e-05
5.81400000000000	11.6178485089297	2.52000000000000e-05
5.81400000000000	11.7235351312625	2.52000000000000e-05
5.81400000000000	11.6066848400344	3.72000000000000e-05
6.25000000000000	12.3106187406844	2.11000000000000e-05
6.25000000000000	12.1916313488438	5.33000000000000e-05
6.25000000000000	12.3352164633888	5.33000000000000e-05
6.25000000000000	12.2413404804626	5.33000000000000e-05
6.25000000000000	12.3616862448250	5.33000000000000e-05
6.25000000000000	12.1147329455315	7.14000000000000e-05
6.25000000000000	12.0549299792011	7.14000000000000e-05
6.25000000000000	12.0831192856465	7.14000000000000e-05
6.25000000000000	12.3066507957601	2.11000000000000e-05
6.25000000000000	12.0857706906270	7.14000000000000e-05
6.25000000000000	12.2348028468310	2.11000000000000e-05
6.25000000000000	12.2187194663785	2.11000000000000e-05
6.25000000000000	12.3922144095992	2.52000000000000e-05
6.25000000000000	12.4394201970781	2.52000000000000e-05
6.25000000000000	12.2377260048407	2.52000000000000e-05
6.25000000000000	12.1068032730912	2.52000000000000e-05
4.80800000000000	9.96463371323411	2.11000000000000e-05
4.80800000000000	9.48956776145722	3.72000000000000e-05
4.80800000000000	9.51566089574199	3.72000000000000e-05
4.80800000000000	9.55664216415840	3.72000000000000e-05
4.80800000000000	9.86053405563354	5.33000000000000e-05
4.80800000000000	9.92376435251076	5.33000000000000e-05
4.80800000000000	9.56074215398282	5.33000000000000e-05
4.80800000000000	9.49128215463509	5.33000000000000e-05
4.80800000000000	9.49450349856842	7.14000000000000e-05
4.80800000000000	9.49191431178916	7.14000000000000e-05
4.80800000000000	9.64684786718108	7.14000000000000e-05
4.80800000000000	9.98014745909262	2.11000000000000e-05
4.80800000000000	9.66673210163627	7.14000000000000e-05
4.80800000000000	9.73865236350277	2.11000000000000e-05
4.80800000000000	9.72404222236190	2.11000000000000e-05
4.80800000000000	9.51609445184940	2.52000000000000e-05
4.80800000000000	9.59070280090676	2.52000000000000e-05
4.80800000000000	9.85983763857182	2.52000000000000e-05
4.80800000000000	9.49896518690575	2.52000000000000e-05
4.80800000000000	9.51907065563336	3.72000000000000e-05
5	10.0353026976401	2.11000000000000e-05
5	9.93698104539532	3.72000000000000e-05
5	9.95324095808064	3.72000000000000e-05
5	9.91281499491944	3.72000000000000e-05
5	10.0521495238256	5.33000000000000e-05
5	10.0253070631734	5.33000000000000e-05
5	9.93482247502952	5.33000000000000e-05
5	9.97076915589354	5.33000000000000e-05
5	10.0482023252248	7.14000000000000e-05
5	10.0796777502526	7.14000000000000e-05
5	10.0075831458393	7.14000000000000e-05
5	10.0023875699532	2.11000000000000e-05
5	10.0535657944951	7.14000000000000e-05
5	10.0228172484363	2.11000000000000e-05
5	9.83809344627731	2.11000000000000e-05
5	9.97087530969911	2.52000000000000e-05
5	10.0683285800510	2.52000000000000e-05
5	9.96296546431312	2.52000000000000e-05
5	9.96436553646310	2.52000000000000e-05
5	9.98328052190121	3.72000000000000e-05
5.20800000000000	10.4519833338946	2.11000000000000e-05
5.20800000000000	10.3800846228877	3.72000000000000e-05
5.20800000000000	10.3614744015912	3.72000000000000e-05
5.20800000000000	10.3093399413229	3.72000000000000e-05
5.20800000000000	10.3362036356925	5.33000000000000e-05
5.20800000000000	10.3024287739169	5.33000000000000e-05
5.20800000000000	10.4332709244573	5.33000000000000e-05
5.20800000000000	10.3770487769118	5.33000000000000e-05
5.20800000000000	10.3523593705099	7.14000000000000e-05
5.20800000000000	10.4102240517613	7.14000000000000e-05
5.20800000000000	10.3976147391932	7.14000000000000e-05
5.20800000000000	10.4970080810759	2.11000000000000e-05
5.20800000000000	10.3851843978940	7.14000000000000e-05
5.20800000000000	10.3443727534330	2.11000000000000e-05
5.20800000000000	10.6122909743319	2.11000000000000e-05
5.20800000000000	10.3933900758887	2.52000000000000e-05
5.20800000000000	10.3191098839386	2.52000000000000e-05
5.20800000000000	10.5491694574682	2.52000000000000e-05
5.20800000000000	10.5804022870203	2.52000000000000e-05
5.20800000000000	10.2506810914199	3.72000000000000e-05
5.68200000000000	11.2995878657396	2.11000000000000e-05
5.68200000000000	10.9322322120415	3.72000000000000e-05
5.68200000000000	11.1952190810272	3.72000000000000e-05
5.68200000000000	11.2259402669651	3.72000000000000e-05
5.68200000000000	11.1999553196149	5.33000000000000e-05
5.68200000000000	11.1941651609057	5.33000000000000e-05
5.68200000000000	11.6454187469802	5.33000000000000e-05
5.68200000000000	11.2009620031906	5.33000000000000e-05
5.68200000000000	11.2362497792867	7.14000000000000e-05
5.68200000000000	11.2330180078361	7.14000000000000e-05
5.68200000000000	10.9149150767894	7.14000000000000e-05
5.68200000000000	11.3356531738487	2.11000000000000e-05
5.68200000000000	11.0856762157400	7.14000000000000e-05
5.68200000000000	11.0884416237888	2.11000000000000e-05
5.68200000000000	11.5498653398512	2.11000000000000e-05
5.68200000000000	11.3711457752047	2.52000000000000e-05
5.68200000000000	11.3715383103581	2.52000000000000e-05
5.68200000000000	11.3108052355011	2.52000000000000e-05
5.68200000000000	11.3517160108761	2.52000000000000e-05
5.68200000000000	10.9621974137129	3.72000000000000e-05
6.25000000000000	12.0290936720878	3.72000000000000e-05
6.25000000000000	12.1587872023854	3.72000000000000e-05
6.25000000000000	12.0520467287967	3.72000000000000e-05
6.25000000000000	12.1540136065753	3.72000000000000e-05

## Sheet: Fig. S5a
Pillar spacing (m)	Wave frequency (kHz)	Pillar height (m)
2.50000000000000e-05	11.8413053651380	5.33000000000000e-05
4.50000000000000e-05	5.86408843474222	5.33000000000000e-05
4.50000000000000e-05	5.20387850467290	5.33000000000000e-05
4.50000000000000e-05	5.53044243792325	5.33000000000000e-05
3.50000000000000e-05	7.09201082718827	5.33000000000000e-05
3.50000000000000e-05	7.08378478664193	5.33000000000000e-05
3.50000000000000e-05	7.51775427542754	5.33000000000000e-05
3.50000000000000e-05	6.91342024539877	5.33000000000000e-05
2.00000000000000e-05	14.5962024083872	5.33000000000000e-05
2.00000000000000e-05	15.7326463715795	5.33000000000000e-05
2.00000000000000e-05	14.9087528933576	5.33000000000000e-05
6.50000000000000e-05	3.49818917673361	5.33000000000000e-05
2.00000000000000e-05	14.8902752438121	5.33000000000000e-05
1.50000000000000e-05	18.7919445342666	5.33000000000000e-05
1.50000000000000e-05	18.7047154880040	5.33000000000000e-05
1.50000000000000e-05	18.8495260663507	5.33000000000000e-05
1.50000000000000e-05	18.6215944700461	5.33000000000000e-05
2.50000000000000e-05	10.4427525902857	5.33000000000000e-05
2.50000000000000e-05	11.5571896225017	5.33000000000000e-05
2.50000000000000e-05	11.4299474299065	5.33000000000000e-05
6.50000000000000e-05	3.44250786356437	5.33000000000000e-05
6.50000000000000e-05	3.27633612312295	5.33000000000000e-05
5.50000000000000e-05	4.05055867351494	5.33000000000000e-05
5.50000000000000e-05	4.04724907459647	5.33000000000000e-05
5.50000000000000e-05	4.12132464055956	5.33000000000000e-05
5.50000000000000e-05	3.96091502435608	5.33000000000000e-05
4.50000000000000e-05	5.38317246166193	5.33000000000000e-05

## Sheet: Fig. S5b
Pillar height (m)	Wave frequency (kHz)	Pillar spacing (m)
2.11000000000000e-05	11.9585864633808	2.50000000000000e-05
2.11000000000000e-05	12.7485181733458	2.50000000000000e-05
2.11000000000000e-05	12.5727573529412	2.50000000000000e-05
2.11000000000000e-05	12.7167344179168	2.50000000000000e-05
2.52000000000000e-05	12.9087873134328	2.50000000000000e-05
2.52000000000000e-05	13.2941002949852	2.50000000000000e-05
2.52000000000000e-05	13.7228235294118	2.50000000000000e-05
2.52000000000000e-05	13.4319048774569	2.50000000000000e-05
2.52000000000000e-05	13.0000961538462	2.50000000000000e-05
2.52000000000000e-05	13.2418632309217	2.50000000000000e-05
2.52000000000000e-05	13.5351909600359	2.50000000000000e-05
2.11000000000000e-05	12.9243764172336	2.50000000000000e-05
2.52000000000000e-05	13.3903118444973	2.50000000000000e-05
2.52000000000000e-05	12.9987881362564	2.50000000000000e-05
2.52000000000000e-05	13.1921800947867	2.50000000000000e-05
2.52000000000000e-05	13.3793977783470	2.50000000000000e-05
2.52000000000000e-05	13.2807378640777	2.50000000000000e-05
3.72000000000000e-05	12.7188146754469	2.50000000000000e-05
3.72000000000000e-05	13.0825937260903	2.50000000000000e-05
3.72000000000000e-05	13.3681582494608	2.50000000000000e-05
3.72000000000000e-05	13.3993684259626	2.50000000000000e-05
3.72000000000000e-05	12.4520410065238	2.50000000000000e-05
2.11000000000000e-05	13.2665855673559	2.50000000000000e-05
3.72000000000000e-05	12.8132835228775	2.50000000000000e-05
3.72000000000000e-05	13.1424828474867	2.50000000000000e-05
3.72000000000000e-05	13.1598863662087	2.50000000000000e-05
3.72000000000000e-05	12.7532802317161	2.50000000000000e-05
3.72000000000000e-05	13.2782188403048	2.50000000000000e-05
3.72000000000000e-05	13.5760466929748	2.50000000000000e-05
3.72000000000000e-05	13.7221978021978	2.50000000000000e-05
5.33000000000000e-05	12.3670850262716	2.50000000000000e-05
5.33000000000000e-05	12.7674162731964	2.50000000000000e-05
5.33000000000000e-05	13.2290606653620	2.50000000000000e-05
2.11000000000000e-05	12.5531818978584	2.50000000000000e-05
5.33000000000000e-05	13.1940834042553	2.50000000000000e-05
5.33000000000000e-05	12.4203758416650	2.50000000000000e-05
5.33000000000000e-05	12.6830206378987	2.50000000000000e-05
5.33000000000000e-05	13.0969414222300	2.50000000000000e-05
5.33000000000000e-05	13.4764546638727	2.50000000000000e-05
5.33000000000000e-05	12.4391001797042	2.50000000000000e-05
5.33000000000000e-05	13.0432587859425	2.50000000000000e-05
5.33000000000000e-05	13.5337858508604	2.50000000000000e-05
5.33000000000000e-05	13.7065731462926	2.50000000000000e-05
7.14000000000000e-05	11.5396996794331	2.50000000000000e-05
2.11000000000000e-05	12.5903413518550	2.50000000000000e-05
7.14000000000000e-05	12.1338300703288	2.50000000000000e-05
7.14000000000000e-05	12.5251212427381	2.50000000000000e-05
7.14000000000000e-05	12.8343084538484	2.50000000000000e-05
7.14000000000000e-05	10.7574394463668	2.50000000000000e-05
7.14000000000000e-05	11.5524473868137	2.50000000000000e-05
7.14000000000000e-05	12.3682659710458	2.50000000000000e-05
7.14000000000000e-05	12.2918737024758	2.50000000000000e-05
7.14000000000000e-05	11.3487523959376	2.50000000000000e-05
7.14000000000000e-05	12.0712187882313	2.50000000000000e-05
7.14000000000000e-05	12.4667327320325	2.50000000000000e-05
2.11000000000000e-05	12.5458514215836	2.50000000000000e-05
7.14000000000000e-05	12.8536530361821	2.50000000000000e-05
2.11000000000000e-05	12.6002795899348	2.50000000000000e-05
2.11000000000000e-05	12.4555116692787	2.50000000000000e-05
2.11000000000000e-05	12.9195163438877	2.50000000000000e-05

## Sheet: Fig. S6a
Pillar spacing (µm)	Pillar height (µm)	Standard deviation (µm)	Mean wavelength (µm)
15	53.3000000000000	12.5282713004487	862.074444487384
20	53.3000000000000	19.8261216076329	723.980792889777
35	53.3000000000000	22.9357950980638	810.688128659522
45	53.3000000000000	34.7941440822534	788.746391860894
55	53.3000000000000	25.5432485443180	849.428564109111
65	53.3000000000000	34.3843917381852	843.669893947275
25	21.1000000000000	20.1350586024176	630.414447008315
25	25.2000000000000	20.6530757198731	653.153690580919
25	37.2000000000000	29.2986539601153	678.220329530211
25	53.3000000000000	29.2986539601153	678.220329530211
25	71.4000000000000	41.8152864226311	660.392311488106

[truncated: 10 more sheets: Fig. S6b, Fig. S6c, Fig. S6d, Fig. S7a, Fig. S7b, Fig. S7c, Fig. S7d, Fig. S8a-i, Fig. S8a-ii, Fig. S8b]
